# Supplementary material for: A Lewis Acid-Promoted Michael Addition and Ring-Expansion Cascade for the Construction of Nitrogen-Containing Medium-Sized Rings
Source: Molecules. 2023 Feb 8;28(4):1650. doi: 10.3390/molecules28041650 (PMC9966210; doi:10.3390/molecules28041650)
Supplement: Supplementary file 1 [file molecules-28-01650-s001.zip]

Archive with 1 entries (1 files):
- molecules-2152598-supplementary.pdf
